# Supplementary material for: Symmetry Breaking Charge Transfer in DNA-Templated Perylene Dimer Aggregates
Source: Molecules. 2022 Oct 5;27(19):6612. doi: 10.3390/molecules27196612 (PMC9571668; doi:10.3390/molecules27196612)
Supplement: Supplementary file 1 [file molecules-27-06612-s001.zip]

Archive with 1 entries (1 files):
- molecules-1924638-supplementary.pdf
